# Supplementary material for: Comparative effectiveness of antihypertensive medication for primary prevention of cardiovascular disease: systematic review and multiple treatments meta-analysis
Source: BMC Med. 2012 Apr 5;10:33. doi: 10.1186/1741-7015-10-33 (PMC3354999; doi:10.1186/1741-7015-10-33)
Supplement: Additional file 6 — Estimates of effect from multiple-treatment meta-analysis (MTM) compared to the direct and indirect estimates of effect based on node-splitting. Full, comprehensive version of Table 6. [file 1741-7015-10-33-S6.XLSX]

## Sheet: Sheet1
Additional file 6 (Fretheim et al, 2012):
Estimates of effect from multiple-treatment meta-analysis (MTM) compared to the direct and indirect estimates of effect based on node-splitting
	All-cause mortality				Myocardial infarction				Stroke				Angina				Heart failure				Diabetes incidence
	MTM	Direct	Indirect	Inconsistency p-value (Bayesian)	MTM	Direct	Indirect	Inconsistency p-value (Bayesian)	MTM	Direct	Indirect	Inconsistency p-value (Bayesian)	MTM	Direct	Indirect	Inconsistency p-value (Bayesian)	MTM	Direct	Indirect	Inconsistency p-value (Bayesian)	MTM	Direct	Indirect	Inconsistency p-value (Bayesian)
Diuretics vs beta-blockers	0.897 (0.801 to 1.009)	0.881 (0.762 to 1.034)	0.909 (0.77 to 1.082)	0.8816	0.82 (0.679 to 0.978)	0.786 (0.63 to 0.987)	0.864 (0.641 to 1.14)	0.583	0.833 (0.681 to 1.069)	0.925 (0.679 to 1.288)	0.781 (0.569 to 1.109)	0.4446	0.963 (0.284 to 5.78)	-			0.729 (0.541 to 0.963)	0.706 (0.403 to 1.204)	0.738 (0.51 to 1.037)	0.922	1.09 (0.8 to 1.444)	0.883 (0.59 to 1.323)	1.309 (0.883 to 2.167)	0.134
Diuretics vs ace-inhibitors	1.003 (0.934 to 1.079)	1.004 (0.926 to 1.097)	1.023 (0.883 to 1.174)	0.7844	0.997 (0.881 to 1.148)	1. (0.868 to 1.206)	1.036 (0.796 to 1.307)	0.8042	0.94 (0.805 to 1.101)	0.899 (0.74 to 1.08)	1.02 (0.788 to 1.332)	0.3668	0.974 (0.42 to 2.51)	0.913 (0.092 to 8.842)	1.156 (0.031 to 39.857)	0.7664	0.88 (0.764 to 1.056)	0.88 (0.749 to 1.148)	0.903 (0.641 to 1.18)	0.9362	1.431 (1.117 to 1.825)	1.543 (1.144 to 2.104)	1.248 (0.887 to 1.785)	0.2412
Diuretics vs diuretics and/or beta-blockers	1.066 (0.966 to 1.173)				0.967 (0.818 to 1.138)				1.038 (0.871 to 1.253)				1.074 (0.409 to 3.071)				0.85 (0.706 to 1.056)				1.225 (0.939 to 1.619)
Diuretics vs CCB	1.028 (0.957 to 1.095)	1.013 (0.916 to 1.094)	1.05 (0.934 to 1.178)	0.606	0.962 (0.838 to 1.074)	0.978 (0.831 to 1.12)	0.89 (0.746 to 1.081)	0.4112	1.116 (0.973 to 1.289)	1.071 (0.893 to 1.305)	1.142 (0.927 to 1.411)	0.6512	1.054 (0.561 to 2.187)	1.094 (0.27 to 4.589)	0.87 (0.018 to 45.579)	0.7732	0.725 (0.623 to 0.844)	0.733 (0.589 to 0.894)	0.693 (0.541 to 0.891)	0.6902	1.272 (1.049 to 1.57)	1.29 (1.017 to 1.82)	1.284 (0.801 to 1.887)	0.9812
Diuretics vs alpha-blockers	0.98 (0.867 to 1.117)	0.98 (0.867 to 1.117)	Only direct evidence		0.99 (0.797 to 1.231)	0.99 (0.797 to 1.231)	Only direct evidence		0.854 (0.657 to 1.119)	0.854 (0.657 to 1.119)	Only direct evidence		0.889 (0.31 to 2.523)	0.89 (0.81 to 0.97)	Only direct evidence		0.507 (0.403 to 0.639)	0.507 (0.403 to 0.639)	Only direct evidence		-	-
Diuretics vs ARB	1.023 (0.917 to 1.14)				0.834 (0.686 to 1.027)				1.02 (0.822 to 1.28)				0.859 (0.391 to 3.27)				0.797 (0.608 to 0.982)				1.591 (1.232 to 2.122)
Diuretics vs conventional drugs	0.958 (0.249 to 4.12)				0.373 (0.151 to 0.768)				0.612 (0.392 to 0.981)				-				0.687 (0.386 to 1.113)				-
Diuretics vs placebo	0.875 (0.803 to 0.946)	0.892 (0.816 to 0.974)	0.804 (0.675 to 0.956)	0.2866	0.763 (0.651 to 0.886)	0.743 (0.62 to 0.892)	0.801 (0.588 to 1.063)	0.6874	0.612 (0.523 to 0.709)	0.633 (0.526 to 0.748)	0.543 (0.423 to 0.712)	0.3368	1.565 (0.182 to 16.518)	1.565 (0.182 to 16.518)	Only direct evidence		0.455 (0.361 to 0.559)	0.432 (0.315 to 0.573)	0.489 (0.343 to 0.705)	0.5808	-	-
Beta-blockers vs ace-inhibitors	1.118 (0.982 to 1.268)				1.217 (0.998 to 1.522)				1.127 (0.86 to 1.415)				1.027 (0.167 to 3.764)				1.207 (0.91 to 1.689)				1.311 (0.947 to 1.878)
Beta-blockers vs diuretics and/or beta-blockers	1.189 (1.031 to 1.364)				1.18 (0.948 to 1.478)				1.244 (0.95 to 1.577)				1.124 (0.177 to 4.237)				1.173 (0.858 to 1.645)				1.122 (0.806 to 1.638)
Beta-blockers vs CCB	1.144 (1.013 to 1.282)				1.168 (0.966 to 1.416)				1.339 (1.049 to 1.639)				1.102 (0.226 to 3.306)				0.995 (0.758 to 1.33)				1.165 (0.888 to 1.608)
Beta-blockers vs alpha-blockers	1.092 (0.926 to 1.303)				1.204 (0.92 to 1.612)				1.022 (0.709 to 1.421)				0.929 (0.11 to 4.346)				0.692 (0.495 to 1.023)				-
Beta-blockers vs ARB	1.14 (1.018 to 1.276)	1.133 (0.97 to 1.32)	1.165 (0.948 to 1.406)	0.8496	1.017 (0.84 to 1.266)	0.956 (0.724 to 1.251)	1.143 (0.837 to 1.618)	0.3692	1.225 (0.963 to 1.491)	1.337 (1.031 to 1.738)	1.001 (0.693 to 1.413)	0.1704	0.884 (0.307 to 2.583)	0.884 (0.307 to 2.583)	Only direct evidence		1.084 (0.856 to 1.384)	1.053 (0.783 to 1.431)	1.194 (0.706 to 1.913)	0.692	1.455 (1.149 to 1.979)	1.332 (0.973 to 1.819)	1.979 (1.255 to 3.4)	0.1282
Beta-blockers vs conventional drugs	1.066 (0.28 to 4.688)				0.453 (0.183 to 0.94)				0.737 (0.463 to 1.148)				-				0.935 (0.538 to 1.563)				-
Beta-blockers vs placebo	0.973 (0.861 to 1.101)	0.975 (0.837 to 1.181)	0.903 (0.745 to 1.082)	0.5302	0.927 (0.766 to 1.133)	0.859 (0.684 to 1.103)	0.858 (0.637 to 1.132)	0.9796	0.731 (0.568 to 0.899)	0.718 (0.527 to 0.939)	0.719 (0.481 to 0.986)	0.94	1.517 (0.103 to 21.867)	-			0.625 (0.45 to 0.856)	0.668 (0.384 to 1.153)	0.598 (0.416 to 0.907)	0.7518	-	-
ACE-inhibitors vs diuretics and/or beta-blockers	1.062 (0.969 to 1.164)	1.036 (0.923 to 1.16)	1.123 (0.981 to 1.304)	0.3092	0.971 (0.827 to 1.119)	0.979 (0.812 to 1.182)	0.937 (0.718 to 1.154)	0.7292	1.103 (0.944 to 1.306)	1.065 (0.878 to 1.311)	1.141 (0.887 to 1.464)	0.6502	1.097 (0.468 to 2.55)	1.028 (0.101 to 10.489)	1.219 (0.053 to 27.855)	0.805	0.962 (0.806 to 1.153)	0.93 (0.756 to 1.184)	1.041 (0.767 to 1.349)	0.5334	0.855 (0.697 to 1.062)	0.894 (0.705 to 1.177)	0.737 (0.489 to 1.167)	0.3368
ACE-inhibitors vs CCB	1.024 (0.949 to 1.096)	1.045 (0.96 to 1.132)	0.949 (0.822 to 1.089)	0.2084	0.963 (0.829 to 1.072)	0.965 (0.792 to 1.126)	0.921 (0.728 to 1.146)	0.723	1.185 (1.026 to 1.378)	1.108 (0.904 to 1.326)	1.191 (0.945 to 0.667)	0.5818	1.078 (0.479 to 2.447)	1.013 (0.006 to 169.176)	0.943 (0.001 to 1142.074)	0.9454	0.823 (0.694 to 0.938)	0.79 (0.668 to 0.945)	0.678 (0.519 to 0.9)	0.2902	0.888 (0.729 to 1.1)	1.052 (0.741 to 1.459)	1.059 (0.597 to 1.916)	0.989
ACE-inhibitors vs alpha-blockers	0.978 (0.85 to 1.135)				0.993 (0.765 to 1.268)				0.912 (0.668 to 1.239)				0.914 (0.217 to 3.423)				0.575 (0.427 to 0.748)				-
ACE-inhibitors vs ARB	1.02 (0.907 to 1.144)				0.836 (0.677 to 1.037)				1.084 (0.861 to 1.372)				0.861 (0.353 to 3.5)				0.903 (0.671 to 1.104)				1.112 (0.845 to 1.511)
ACE-inhibitors vs conventional drugs	0.953 (0.25 to 4.137)				0.372 (0.151 to 0.773)				0.654 (0.413 to 1.046)				-				0.777 (0.431 to 1.249)				-
ACE-inhibitors vs placebo	0.872 (0.785 to 0.961)	1.295 (0.824 to 2.136)	0.859 (0.773 to 0.949)	0.0798	0.764 (0.627 to 0.915)	-			0.652 (0.533 to 0.784)	0.496 (0.25 to 0.967)	0.653 (0.528 to 0.789)	0.4506	1.568 (0.157 to 19.066)	-			0.514 (0.392 to 0.648)	-			-	-
Diuretics and/or beta-blockers vs CCB	0.962 (0.885 to 1.048)	0.988 (0.897 to 1.083)	0.893 (0.724 to 1.11)	0.3564	0.992 (0.861 to 1.129)	0.956 (0.816 to 1.133)	1.049 (0.761 to 1.393)	0.5794	1.077 (0.927 to 1.242)	1.07 (0.919 to 1.237)	0.98 (0.749 to 1.295)	0.555	0.981 (0.422 to 2.327)	0.93 (0.101 to 8.945)	1.102 (0.053 to 23.294)	0.8016	0.853 (0.715 to 0.988)	0.84 (0.702 to 1.001)	0.743 (0.51 to 1.038)	0.4994	1.039 (0.843 to 1.29)	1.082 (0.77 to 1.49)	0.903 (0.508 to 1.713)	0.4288
Diuretics and/or beta-blockers vs alpha-blockers	0.92 (0.787 to 1.081)				1.022 (0.784 to 1.349)				0.826 (0.594 to 1.13)				0.831 (0.183 to 3.352)				0.6 (0.432 to 0.797)				-
Diuretics and/or beta-blockers vs ARB	0.96 (0.847 to 1.09)				0.86 (0.699 to 1.085)				0.984 (0.773 to 1.245)				0.787 (0.313 to 3.291)				0.932 (0.691 to 1.162)				1.295 (0.976 to 1.767)
Diuretics and/or beta-blockers vs conventional drugs	0.896 (0.234 to 3.917)				0.385 (0.156 to 0.801)				0.592 (0.371 to 0.951)				-				0.805 (0.444 to 1.309)				-
Diuretics and/or beta-blockers vs placebo	0.82 (0.732 to 0.918)	0.574 (0.338 to 0.838)	0.846 (0.745 to 0.961)	0.0612	0.789 (0.639 to 0.966)	0.906 (0.513 to 1.593)	0.77 (0.619 to 0.967)	0.6	0.591 (0.476 to 0.715)	0.548 (0.329 to 0.888)	0.598 (0.47 to 0.736)	0.757	1.433 (0.138 to 18.073)	-			0.532 (0.402 to 0.675)	0.482 (0.272 to 0.867)	0.543 (0.395 to 0.723)	0.7158	-	-
CCB vs alpha-blockers	0.955 (0.831 to 1.109)				1.032 (0.815 to 1.34)				0.767 (0.566 to 1.035)				0.847 (0.227 to 2.779)				0.698 (0.531 to 0.924)				-
CCB vs ARB	0.996 (0.907 to 1.1)	0.999 (0.902 to 1.123)	0.967 (0.781 to 1.209)	0.7642	0.87 (0.738 to 1.061)	0.915 (0.744 to 1.19)	0.767 (0.53 to 1.109)	0.3734	0.914 (0.754 to 1.109)	0.856 (0.686 to 1.053)	1.154 (0.782 to 1.702)	0.1864	0.805 (0.451 to 2.304)	0.805 (0.451 to 2.304)	No indirect evidence		1.098 (0.87 to 1.306)	1.104 (0.848 to 1.369)	0.989 (0.567 to 1.671)	0.6922	1.248 (1.016 to 1.559)	1.292 (1.069 to 1.71)	0.868 (0.49 to 1.493)	0.14466
CCB vs conventional drugs	0.934 (0.243 to 4.013)				0.39 (0.157 to 0.8)				0.55 (0.353 to 0.866)				-				0.946 (0.539 to 1.513)				-
CCB vs placebo	0.852 (0.776 to 0.931)	0.831 (0.678 to 1.004)	0.855 (0.771 to 0.951)	0.7886	0.796 (0.67 to 0.951)	0.761 (0.51 to 1.145)	0.799 (0.666 to 0.989)	0.8236	0.549 (0.46 to 0.641)	0.524 (0.387 to 0.706)	0.558 (0.447 to 0.685)	0.757	1.445 (0.157 to 16.442)	-			0.626 (0.493 to 0.778)	0.752 (0.454 to 1.146)	0.601 (0.451 to 0.778)	0.4684	-
Alpha-blockers vs ARB	1.041 (0.883 to 1.225)				0.844 (0.632 to 1.138)				1.196 (0.846 to 1.685)				0.952 (0.291 to 5.705)				1.569 (1.088 to 2.117)				-
Alpha-blockers vs conventional drugs	0.972 (0.253 to 4.228)				0.377 (0.149 to 0.794)				0.725 (0.428 to 1.227)				-				1.355 (0.722 to 2.317)				-
Alpha-blockers vs placebo	0.89 (0.765 to 1.028)				0.82 (0.588 to 1.002)				0.715 (0.521 to 0.96)				1.771 (0.167 to 22.732)				0.896 (0.644 to 1.211)				-
ARB vs conventional drugs	0.935 (0.241 to 4.057)	0.935 (0.241 to 4.057)	Only direct evidence		0.445 (0.184 to 0.82)	0.445 (0.184 to 0.82)	Only direct evidence		0.602 (0.404 to 0.904)	0.602 (0.404 to 0.904)	Only direct evidence		-	-			0.864 (0.519 to 1.356)	0.864 (0.519 to 1.356)	Only direct evidence		-	-
ARB vs placebo	0.854 (0.758 to 0.964)				0.912 (0.724 to 1.136)				0.6 (0.47 to 0.749)				1.702 (0.145 to 20.462)				0.574 (0.436 to 0.769)				-
Conventional drugs vs placebo	0.913 (0.213 to 3.453)				2.042 (0.9955 to 5.131)				0.9961 (0.6169 to 1.569)				-				0.6641 (0.3922 to 1.183)				-
